# Supplementary material for: Overview of data preprocessing for machine learning applications in human microbiome research
Source: Front Microbiol. 2023 Oct 5;14:1250909. doi: 10.3389/fmicb.2023.1250909 (PMC10588656; doi:10.3389/fmicb.2023.1250909)
Supplement: Supplementary file 1 [file Table_1.XLSX]

## Sheet: Supplemetary_table
Supplementary Table 1: List of reviewed papers and transformation method applied.
Authors	Title	PubYear	doi	Preprocessing/transformation
Ryszard Kubinski, Jean-Yves Djamen-Kepaou et al.	Benchmark of Data Processing Methods and Machine Learning Models for Gut Microbiome-Based Diagnosis of Inflammatory Bowel Disease	2022	10.3389/fgene.2022.784397	Normalization
Congmin Zhu, Xin Wang et al.	Determine independent gut microbiota-diseases association by eliminating the effects of human lifestyle factors	2022	10.1186/s12866-021-02414-9	Novel normalization
Ziyuan Jiang, Jiajin Li et al.	Accurate diagnosis of atopic dermatitis by combining transcriptome and microbiota data with supervised machine learning	2022	10.1038/s41598-021-04373-7	Standardized by sample
Derek Reiman, Brian T. Layden, Yang Dai	MiMeNet: Exploring microbiome-metabolome relationships using neural networks	2021	10.1371/journal.pcbi.1009021	Box cox and log transformation
Yong He, Pengfei Liu, Xinsheng Zhang, Wang Zhou	Robust covariance estimation for high-dimensional compositional data with application to microbial communities analysis	2021	10.1002/sim.8979	CLR and rank transformation
Mwenge Mulenga, Sameem Abdul Kareem et al.	Feature Extension of Gut Microbiome Data for Deep Neural Network-Based Colorectal Cancer Classification	2021	10.1109/ACCESS.2021.3050838	CSS
Shunyao Wu, Yuzhu Chen et al.	Towards multi-label classification: Next step of machine learning for microbiome research	2021	10.1016/j.csbj.2021.04.054	Inverse-rank normalization
Eliza Dhungel, Yassin Mreyoud et al.	MegaR: an interactive R package for rapid sample classification and phenotype prediction using metagenome profiles and machine learning	2021	10.1186/s12859-020-03933-4	Normalization
Farnaz Fouladi, Ian M. Carroll et al.	A microbial signature following bariatric surgery is robustly consistent across multiple cohorts	2021	10.1080/19490976.2021.1930872	Normalized
Andrea Nuzzo, Somdutta Saha et al.	Expanding the drug discovery space with predicted metabolite-target interactions	2021	10.1038/s42003-021-01822-x	Normalized by the total count of k-tuples
Matti O. Ruuskanen, Fredrik Åberg et al.	Links between gut microbiome composition and fatty liver disease in a large population sample	2021	10.1080/19490976.2021.1888673	Normalized by the total numer of possible k-mers
Yueqiong Ni, Zoltan Lohinai et al.	Distinct composition and metabolic functions of human gut microbiota are associated with cachexia in lung cancer patients	2021	10.1038/s41396-021-00998-8	PAAM
Yutao Chen, Tong Wu et al.	Predicting the Role of the Human Gut Microbiome in Constipation Using Machine-Learning Methods: A Meta-Analysis	2021	10.3390/microorganisms9102149	PhILR transformed
Matthew F Wipperman, Shakti K Bhattarai et al.	Gastrointestinal microbiota composition predicts peripheral inflammatory state during treatment of human tuberculosis	2021	10.1038/s41467-021-21475-y	Proportion based or rarefaction based normalization.
Shuang Jiang, Guanghua Xiao et al.	A Bayesian zero-inflated negative binomial regression model for the integrative analysis of microbiome data	2021	10.1093/biostatistics/kxz050	Relative abundance
Congmin Xu, Man Zhou et al.	LightCUD: a program for diagnosing IBD based on human gut microbiome data	2021	10.1186/s13040-021-00241-2	Relative abundance
Andrea Mihajlović, Katarina Mladenović, Tatjana Lončar-Turukalo, Sanja Brdar	Machine Learning Based Metagenomic Prediction of Inflammatory Bowel Disease	2021	10.3233/shti210591	Relative abundance
Wanjun Liu, Xiaojie Fang, Yong Zhou, Lihong Dou, Tongyi Dou	Machine learning-based investigation of the relationship between gut microbiome and obesity status	2021	10.1016/j.micinf.2021.104892	Relative abundance
Diego Fernández-Edreira, Jose Liñares-Blanco, Carlos Fernandez-Lozano	Machine Learning analysis of the human infant gut microbiome identifies influential species in type 1 diabetes	2021	10.1016/j.eswa.2021.115648	Relative abundance and log-transformation
Chi Wah Wong, Susan E. Yost et al.	Analysis of Gut Microbiome Using Explainable Machine Learning Predicts Risk of Diarrhea Associated With Tyrosine Kinase Inhibitor Neratinib: A Pilot Study	2021	10.3389/fonc.2021.604584	Not clearly documented
Laura Toivonen, Linnea Schuez-Havupalo et al.	Antibiotic Treatments During Infancy, Changes in Nasal Microbiota, and Asthma Development: Population-based Cohort Study	2021	10.1093/cid/ciaa262	Not clearly documented
Rozlyn C. T. Boutin, Hind Sbihi et al.	Composition and Associations of the Infant Gut Fungal Microbiota with Environmental Factors and Childhood Allergic Outcomes	2021	10.1128/mBio.03396-20	Not clearly documented
Yi Ma, Mantang Qiu et al.	Distinct tumor bacterial microbiome in lung adenocarcinomas manifested as radiological subsolid nodules	2021	10.1016/j.tranon.2021.101050	Not clearly documented
Akshit Goyal, Tong Wang, Veronika Dubinkina, Sergei Maslov	Ecology-guided prediction of cross-feeding interactions in the human gut microbiome	2021	10.1038/s41467-021-21586-6	Normalization
Robert F. J. Kullberg, Bastiaan W. Haak et al.	Gut microbiota of adults with asthma is broadly similar to non-asthmatics in a large population with varied ethnic origins	2021	10.1080/19490976.2021.1995279	Not clearly documented
Wanglong Gou, Chu-Wen Ling et al.	Interpretable Machine Learning Framework Reveals Robust Gut Microbiome Features Associated With Type 2 Diabetes	2021	10.2337/dc20-1536	Not clearly documented
Jakob Wirbel, Konrad Zych et al.	Microbiome meta-analysis and cross-disease comparison enabled by the SIAMCAT machine learning toolbox	2021	10.1186/s13059-021-02306-1	Not clearly documented
Cody Glickman, Jo Hendrix, Michael Strong	Simulation study and comparative evaluation of viral contiguous sequence identification tools	2021	10.1186/s12859-021-04242-0	Not clearly documented
Shubham K. Jaiswal, Shitij Manojkumar Agarwal, Parikshit Thodum, Vineet K. Sharma	SkinBug: an artificial intelligence approach to predict human skin microbiome-mediated metabolism of biotics and xenobiotics	2021	10.1016/j.isci.2020.101925	Not clearly documented
Alejandro Artacho, Sandrine Isaac et al.	The Pretreatment Gut Microbiome Is Associated With Lack of Response to Methotrexate in New-Onset Rheumatoid Arthritis	2021	10.1002/art.41622	Normalization
Alan Le Goallec , Braden T. Tierney et al.	A systematic machine learning and data type comparison yields metagenomic predictors of infant age, sex, breastfeeding, antibiotic usage, country of origin, and delivery type	2020	10.1371/journal.pcbi.1007895.	CLR
Ryan B Ghannam, Laura G Schaerer, Timothy M Butler, Stephen M Techtmann	Biogeographic Patterns in Members of Globally Distributed and Dominant Taxa Found in Port Microbial Communities	2020	10.1007/978-1-4939-3572-7_26	Cumulative sum scaling
Begüm D Topçuoğlu, Nicholas A Lesniak	A Framework for Effective Application of Machine Learning to Microbiome-Based Classification Problems	2020	10.1128/mBio.00434-20	Log-transfomation
Hirokazu Fukui, Akifumi Nishida et al.	Usefulness of Machine Learning-Based Gut Microbiome Analysis for Identifying Patients with Irritable Bowels Syndrome	2020	10.3390/jcm9082403	Log-transformation
Yang Liu, Guillaume Meric et al.	Early prediction of liver disease using conventional risk factors and gut microbiome-augmented gradient boosting	2020	10.1101/2020.06.24.20138933	NMF
F. J. Ryan, A. M. Ahern et al.	Colonic microbiota is associated with inflammation and host epigenomic alterations in inflammatory bowel disease	2020	10.1038/s41467-020-15342-5	Normalization
David A. Hughes, Rodrigo Bacigalupe et al.	Genome-wide associations of human gut microbiome variation and implications for causal inference analyses	2020	10.1038/s41564-020-0743-8	Normalization, Square root
Jasminka Hasic Telalovic, Azra Music	Using data science for medical decision making case: role of gut microbiome in multiple sclerosis	2020	10.1186/s12911-020-01263-2	Relative abundance
Kristopher Kieft, Zhichao Zhou, Karthik Anantharaman	VIBRANT: automated recovery, annotation and curation of microbial viruses, and evaluation of viral community function from genomic sequences	2020	10.1186/s40168-020-00867-0	Term frequency-inverse document frequency (TF-IDF)
Jinho Yang, Hyo Eun Moon et al.	Brain tumor diagnostic model and dietary effect based on extracellular vesicle microbiome data in serum	2020	10.1038/s12276-020-00501-x	Not clearly documented
Sandra Reitmeier, Silke Kiessling, Klaus Neuhaus, Dirk Haller	Comparing Circadian Rhythmicity in the Human Gut Microbiome	2020	10.1016/j.xpro.2020.100148	Not clearly documented
Lionel Blanchet, Raffaele Vitale et al.	Constructing bi-plots for random forest: Tutorial	2020	10.1016/j.aca.2020.06.043	Not clearly documented
Ankit Gupta, Darshan B Dhakan	Association of Flavonifractor plautii, a Flavonoid-Degrading Bacterium, with the Gut Microbiome of Colorectal Cancer Patients in India	2019	10.1128/mSystems.00438-19	CLR
Jakob Wirbel, Paul Theodor Pyl et al.	Meta-analysis of fecal metagenomes reveals global microbial signatures that are specific for colorectal cancer	2019	10.1038/s41591-019-0406-6	CLR
Nathan LaPierre, Chelsea J-T Ju, Guangyu Zhou, Wei Wang	MetaPheno: A critical evaluation of deep learning and machine learning in metagenome-based disease prediction.	2019	10.1016/j.ymeth.2019.03.003	Log-transfomation
Elijah Bogart, Richard Creswell, Georg K Gerber	MITRE: inferring features from microbiota time-series data linked to host status	2019	10.1186/s13059-019-1788-y	Log-transformation
Chieh Lo, Radu Marculescu	MetaNN: accurate classification of host phenotypes from metagenomic data using neural networks	2019	10.1186/s12859-019-2833-2	Min-Max normalization
Pajau Vangay, Benjamin M Hillmann, Dan Knights	Microbiome Learning Repo (ML Repo): A public repository of microbiome regression and classification tasks.	2019	10.1093/gigascience/giz042	Normalization
Jyotsna Talreja Wassan, Haiying Wang, Fiona Browne, Huiru Zheng	Phy-PMRFI: Phylogeny-Aware Prediction of Metagenomic Functions Using Random Forest Feature Importance	2019	10.1109/TNB.2019.2912824	PAAM
Andrew Maltez Thomas, Paolo Manghi et al.	Metagenomic analysis of colorectal cancer datasets identifies cross-cohort microbial diagnostic signatures and a link with choline degradation	2019	10.1038/s41591-019-0405-7.	Relative abundance
Shinichi Yachida, Sayaka Mizutani et al.	Metagenomic and metabolomic analyses reveal distinct stage-specific phenotypes of the gut microbiota in colorectal cancer	2019	10.1038/s41591-019-0458-7	Relative abundance
Tommi Vatanen, Eric A. Franzosa, et al.	The human gut microbiome in early-onset type 1 diabetes from the TEDDY study	2019	10.1038/s41586-018-0620-2	Relative abundances normalized by length
Jiayue Yang, Tomoya Tsukimi et al.	Cutibacterium acnes (Propionibacterium acnes) 16S rRNA Genotyping of Microbial Samples from Possessions Contributes to Owner Identification.	2019	10.1128/mSystems.00594-19	Not clearly documented
Najla Kharrat, Mourad Assidi, et al.	Data mining analysis of human gut microbiota links Fusobacterium spp. with colorectal cancer onset	2019	10.6026/97320630015372	Not clearly documented
Pedro J Torres, John Thompson, Jeffrey S McLean, Scott T Kelley, Anna Edlund	Discovery of a Novel Periodontal Disease-Associated Bacterium	2019	10.1007/s00248-018-1200-6	Not clearly documented
Rodrigo A. Nava Lara, Longendri Aguilera-Mendoza et al.	Heterologous Machine Learning for the Identification of Antimicrobial Activity in Human-Targeted Drugs	2019	10.3390/molecules24071258	Not clearly documented
Tzipi Braun, Ayelet Di Segni et al.	Individualized Dynamics in the Gut Microbiota Precede Crohn's Disease Flares	2019	10.14309/ajg.0000000000000136	Not clearly documented
Anupriya Tripathi, Zhenjiang Zech Xu et al.	Intermittent Hypoxia and Hypercapnia Reproducibly Change the Gut Microbiome and Metabolome across Rodent Model Systems	2019	10.1128/mSystems.00058-19	Not clearly documented
Emily B Hollister, Numan Oezguen, et al.	Leveraging Human Microbiome Features to Diagnose and Stratify Children with Irritable Bowel Syndrome.	2019	10.1016/j.jmoldx.2019.01.006	Not clearly documented
Yu Zhang, Jennifer L Pechal et al.	Machine learning performance in a microbial molecular autopsy context: A cross-sectional postmortem human population study.	2019	10.1371/journal.pone.0213829	Not clearly documented
Nathan LaPierre, Chelsea J-T Ju, Guangyu Zhou, Wei Wang	MetaPheno: A critical evaluation of deep learning and machine learning in metagenome-based disease prediction.	2019	10.1016/j.ymeth.2019.03.003	Log_transfom
Pajau Vangay, Benjamin M Hillmann, Dan Knights	Microbiome Learning Repo (ML Repo): A public repository of microbiome regression and classification tasks.	2019	10.1093/gigascience/giz042	Normalization
Gavin M Douglas, Richard Hansen et al.	Multi-omics differentially classify disease state and treatment outcome in pediatric Crohn's disease	2018	10.1186/s40168-018-0398-3	Log-ratio
Honglong Wu, Lihua Cai et al.	Metagenomics Biomarkers Selected for Prediction of Three Different Diseases in Chinese Population	2018	10.1155/2018/2936257	Log-transformation
Sumayah F. Rahman, Matthew R. Olm, Michael J. Morowitz, Jillian F. Banfield	Machine Learning Leveraging Genomes from Metagenomes Identifies Influential Antibiotic Resistance Genes in the Infant Gut Microbiome	2018	10.1128/mSystems.00123-17	Normalized
Krishanu D. Baksi, Bhusan K. Kuntal, and Sharmila S. Mande	‘TIME’: A Web Application for Obtaining Insights into Microbial Ecology Using Longitudinal Microbiome Data	2018	10.3389/fmicb.2018.00036	Relative abundance
Jyotsna Talreja Wassan, Haiying Wang, Fiona Browne, Huiru Zheng	PAAM-ML: A novel Phylogeny and Abundance aware Machine Learning Modelling Approach for Microbiome Classification	2018	10.1109/BIBM.2018.8621382	Relative abundances
Geoffrey D Hannigan, Melissa B Duhaime, Danai Koutra, Patrick D Schloss	Biogeography and environmental conditions shape bacteriophage-bacteria networks across the human microbiome	2018	10.1371/journal.pcbi.1006099	Not clearly documented
Adélaïde Roguet, A. Murat Eren, Ryan J Newton, Sandra L McLellan	Fecal source identification using random forest	2018	10.1186/s40168-018-0568-3	Not clearly documented
Julien Tap, Muriel Derrien et al.	Identification of an Intestinal Microbiota Signature Associated With Severity of Irritable Bowel Syndrome	2017	10.1053/j.gastro.2016.09.049	compositional
Burkhardt Flemer, Ryan D Warren et al.	The oral microbiota in colorectal cancer is distinctive and predictive	2017	10.1136/gutjnl-2017-314814.	Log ratios and mean average scale
A. Eck, L. M. Zintgraf et al.	Interpretation of microbiota-based diagnostics by explaining individual classifier decisions	2017	10.1186/s12859-017-1843-1	Relative abundance
Yun Cai, Hong Gu, Toby Kenney	Learning Microbial Community Structures with Supervised and Unsupervised Non-negative Matrix Factorization	2017	10.1186/s40168-017-0323-1	Relative abundance
Sean M. Gibbons, Sean M. Kearney, Chris S. Smillie, Eric J. Alm	Two dynamic regimes in the human gut microbiome	2017	10.1371/journal.pcbi.1005364	Scaling each variable by its standard deviation
Holly H Ganz, Ladan Doroud et al.	Community-Level Differences in the Microbiome of Healthy Wild Mallards and Those Infected by Influenza A Viruses	2017	10.1128/mSystems.00188-16	Not clearly documented
Mengge Zhang, Lianping Yang et al.	Prediction of virus-host infectious association by supervised learning methods	2017	10.1186/s12859-017-1473-7	Not clearly documented
Ashley A Ross, Andrew C Doxey, Josh D Neufeld	The Skin Microbiome of Cohabiting Couples.	2017	10.1128/mSystems.00043-17	Not clearly documented
Kim-Anh Lê Cao, Mary-Ellen Costello et al.	MixMC: A Multivariate Statistical Framework to Gain Insight into Microbial Communities	2016	10.1371/journal.pone.0160169	CLR and ILR
Michael J. McGeachie, Joanne E. Sordillo, et al.	Longitudinal Prediction of the Infant Gut Microbiome with Dynamic Bayesian Networks	2016	10.1038/srep20359	Normalization
Maja Fabijanić, Kristian Vlahoviček	Big Data, Evolution, and Metagenomes: Predicting Disease from Gut Microbiota Codon Usage Profiles	2016	10.1007/978-1-4939-3572-7_26	Normalized across samples
Hunter R Johnson, Donovan D Trinidad et al.	A Machine Learning Approach for Using the Postmortem Skin Microbiome to Estimate the Postmortem Interval	2016	10.1371/journal.pone.0167370	Normalized to total read depth
Mehrdad Yazdani; Bryn C. Taylor et al.	Using Machine Learning to Identify Major Shifts in Human Gut Microbiome	2016	10.1109/BigData.2016.7840731	Relative abundance
Lei Chen, Yu-Hang Zhang, Tao Huang, Yu-Dong Cai	Gene expression profiling gut microbiota in different races of humans.	2016	10.1038/srep23075	Normalization
Kévin Vervier, Pierre Mahé, Maud Tournoud, Jean-Baptiste Veyrieras, Jean-Philippe Vert	Large-scale machine learning for metagenomics sequence classification	2016	10.1093/bioinformatics/btv683	Not clearly documented
Jie Ning, Robert G Beiko	Phylogenetic approaches to microbial community classification	2015	10.1186/s40168-015-0114-5	Log-transformation
Daniel Beck, James A. Foster	Machine learning classifiers provide insight into the relationship between microbial communities and bacterial vaginosis	2015	10.1186/s13040-015-0055-3	Normalized
Ohad Manor, Elhanan Borenstein	MUSiCC: a marker genes based framework for metagenomic normalization and accurate profiling of gene abundances in the microbiome	2015	10.1186/s13059-015-0610-8	Relative abundance
Akram Mohammed, Chittibabu Guda	Application of a hierarchical enzyme classification method reveals the role of gut microbiome in human metabolism.	2015	10.1186/1471-2164-16-S7-S16	Not clearly documented
Lawrence A David, Arne C Materna, et al.	Host lifestyle affects human microbiota on daily timescales	2014	10.1186/gb-2014-15-7-r89	Normalization
Leo Lahti​, Anne Salonen et al.	Associations between the human intestinal microbiota, Lactobacillus rhamnosus GG and serum lipids indicated by integrated analysis of high-throughput profiling data	2013	10.7717/peerj.32	CLR
Alexander Statnikov, Mikael Henaff, et al.	A comprehensive evaluation of multicategory classification methods for microbiomic data	2013	10.1186/2049-2618-1-11	Log-transformation, Relative abundance
Hongfei Cui, Xuegong Zhang	Alignment-free supervised classification of metagenomes by recursive SVM	2013	10.1186/1471-2164-14-641	Relative abundance
Ian Holmes, Keith Harris, Christopher Quince	Dirichlet Multinomial Mixtures: Generative Models for Microbial Metagenomics	2012	10.1371/journal.pone.0030126	Normalized by counting length
Ilkka Hanski, Leena von Hertzen, et al.	Environmental biodiversity, human microbiota, and allergy are interrelated	2012	10.1073/pnas.1205624109	Relative abundance
Delphine M. Saulnier, Kevin Riehle, et al.	Gastrointestinal Microbiome Signatures of Pediatric Patients With Irritable Bowel Syndrome	2011	10.1053/j.gastro.2011.06.072	Normalized by random sub-samling
